# Supplementary material for: Increased maternal exercise of moderate intensity improves pregnancy outcomes of gestational diabetes mellitus patients through maintaining the balance of the gut microbiota
Source: Front Microbiol. 2025 May 29;16:1526714. doi: 10.3389/fmicb.2025.1526714 (PMC12158928; doi:10.3389/fmicb.2025.1526714)
Supplement: Supplementary file 1 [file Data_Sheet_1.CSV]

Original name)	New name	Description
V2WB0854	V2WB0854	-
V2WB0856	V2WB0856	-
V2WB0859	V2WB0859	-
V2WB0866	V2WB0866	-
V2WB0871	V2WB0871	-
V2WB0876	V2WB0876	-
V2WB0877	V2WB0877	-
V2WB0879	V2WB0879	-
V2WB0883	V2WB0883	-
V2WB0885	V2WB0885	-
V2WB0936	V2WB0936	-
V2WB0952	V2WB0952	-
V2WB0961	V2WB0961	-
V2WB0962	V2WB0962	-
V2WB0965	V2WB0965	-
V2WB1003	V2WB1003	-
V2WB1016	V2WB1016	-
V2WB1029	V2WB1029	-
V2WB1033	V2WB1033	-
V2WB1038	V2WB1038	-
V2WB1069	V2WB1069	-
V2WB1126	V2WB1126	-
V2WB1156	V2WB1156	-
V2WB1172	V2WB1172	-
V2WB1193	V2WB1193	-
V2WB1199	V2WB1199	-
V2WB1201	V2WB1201	-
V2WB1222	V2WB1222	-
V2WB1227	V2WB1227	-
V2WB1228	V2WB1228	-
V2WB1229	V2WB1229	-
V2WB1236	V2WB1236	-
V2WB1245	V2WB1245	-
V2WB1246	V2WB1246	-
V2WB1250	V2WB1250	-
V2WB1251	V2WB1251	-
V2WB1253	V2WB1253	-
V2WB1263	V2WB1263	-
V2WB1270	V2WB1270	-
V2WB1272	V2WB1272	-
V2WB1275	V2WB1275	-
V2WB1281	V2WB1281	-
V2WB1283	V2WB1283	-
V2WB1286	V2WB1286	-
V2WB1289	V2WB1289	-
V2WB1290	V2WB1290	-
V2WB1291	V2WB1291	-
V2WB1292	V2WB1292	-
V2WB1293	V2WB1293	-
V2WB1294	V2WB1294	-
V2WB1296	V2WB1296	-
V2WB1298	V2WB1298	-
V2WB1300	V2WB1300	-
V2WB1304	V2WB1304	-
V2WB1306	V2WB1306	-
V2WB1311	V2WB1311	-
V2WB1312	V2WB1312	-
V2WB1313	V2WB1313	-
V2WB1314	V2WB1314	-
V2WB1317	V2WB1317	-
V2WB1319	V2WB1319	-
V2WB1329	V2WB1329	-
V2WB1331	V2WB1331	-
V2WB1336	V2WB1336	-
V2WB1337	V2WB1337	-
V2WB1339	V2WB1339	-
V2WB1343	V2WB1343	-
V2WB1345	V2WB1345	-
V2WB1351	V2WB1351	-
V2WB1357	V2WB1357	-
V2WB1361	V2WB1361	-
V2WB1363	V2WB1363	-
V2WB1375	V2WB1375	-
V2WB1388	V2WB1388	-
V2WB1391	V2WB1391	-
V2WB1393	V2WB1393	-
V2WB1394	V2WB1394	-
V2WB1418	V2WB1418	-
V2WB1426	V2WB1426	-
V2WB1428	V2WB1428	-
V2WB1430	V2WB1430	-
V2WB1431	V2WB1431	-
V2WB1442	V2WB1442	-
V2WB1448	V2WB1448	-
V2WB1449	V2WB1449	-
V2WB1450	V2WB1450	-
V2WB1453	V2WB1453	-
V2WB1459	V2WB1459	-
V2WB1460	V2WB1460	-
V2WB1464	V2WB1464	-
